# Supplementary material for: Distribution of two rare taxa of caddisflies (Trichoptera: Rhyacophilidae, Polycentropodidae) from the Republic of Kosovo
Source: Biodivers Data J. 2019 Dec 13;7:e46466. doi: 10.3897/BDJ.7.e46466 (PMC6926430; doi:10.3897/BDJ.7.e46466)
Supplement: XML Treatment for Polycentropus ierapetra slovenica [file BDJ.7.e46466-treatment1.xml]

<!DOCTYPE tp:taxon-treatment
  PUBLIC "-//TaxonX//DTD Taxonomic Treatment Publishing DTD v0 20100105//EN" "tax-treatment-NSO.dtd">
<tp:taxon-treatment xmlns:tp="http://www.plazi.org/taxpub"><tp:treatment-meta><mixed-citation publication-type="journal"><person-group><name><surname>Ibrahimi</surname><given-names>Halil</given-names></name><name><surname>Kuçi</surname><given-names>Ruzhdi</given-names></name><name><surname>Bilalli</surname><given-names>Astrit</given-names></name><name><surname>Musliu</surname><given-names>Milaim</given-names></name><name><surname>Gashi</surname><given-names>Arben</given-names></name><name><surname>Sinani</surname><given-names>Naman</given-names></name><name><surname>Emërllahu</surname><given-names>Besnik</given-names></name></person-group><article-title>Distribution of two rare taxa of caddisflies (<tp:taxon-name><tp:taxon-name-part taxon-name-part-type="order">Trichoptera</tp:taxon-name-part></tp:taxon-name>: <tp:taxon-name><tp:taxon-name-part taxon-name-part-type="family">Rhyacophilidae</tp:taxon-name-part></tp:taxon-name>, <tp:taxon-name><tp:taxon-name-part taxon-name-part-type="family">Polycentropodidae</tp:taxon-name-part></tp:taxon-name>) from the Republic of Kosovo</article-title><source>Biodivers Data J</source><day>13</day><month>12</month><year>2019</year><volume>7</volume><pub-id pub-id-type="doi">10.3897/BDJ.7.e46466</pub-id></mixed-citation></tp:treatment-meta><tp:nomenclature><tp:taxon-name><object-id xmlns:xlink="http://www.w3.org/1999/xlink" content-type="arpha" xlink:type="simple">F78BD300-7078-52F6-A6D0-77ECB1B42750</object-id><tp:taxon-name-part taxon-name-part-type="genus">Polycentropus</tp:taxon-name-part> <tp:taxon-name-part taxon-name-part-type="species">ierapetra</tp:taxon-name-part> <tp:taxon-name-part taxon-name-part-type="subspecies">slovenica</tp:taxon-name-part><object-id xmlns:xlink="http://www.w3.org/1999/xlink" xlink:type="simple" object-id-type="GBIF">https://www.gbif.org/species/6262227</object-id></tp:taxon-name><tp:taxon-authority>Malicky, 1998</tp:taxon-authority></tp:nomenclature><tp:treatment-sec sec-type="materials"><title>Materials</title><list list-type="alpha-lower" list-content="occurrences"><list-item><p><bold>Type status:</bold> <named-content xmlns:xlink="http://www.w3.org/1999/xlink" content-type="dwc:typeStatus" xlink:type="simple">Other material</named-content>. <bold>Occurrence:</bold> recordedBy: <named-content xmlns:xlink="http://www.w3.org/1999/xlink" content-type="dwc:recordedBy" xlink:type="simple">Halil Ibrahimi, Ruzhdi Kuçi, Astrit Bilalli, Milaim Musliu</named-content>; individualCount: <named-content xmlns:xlink="http://www.w3.org/1999/xlink" content-type="dwc:individualCount" xlink:type="simple">5</named-content>; sex: <named-content xmlns:xlink="http://www.w3.org/1999/xlink" content-type="dwc:sex" xlink:type="simple">males</named-content>; <bold>Location:</bold> higherGeography: <named-content xmlns:xlink="http://www.w3.org/1999/xlink" content-type="dwc:higherGeography" xlink:type="simple">Europe</named-content>; waterBody: <named-content xmlns:xlink="http://www.w3.org/1999/xlink" content-type="dwc:waterBody" xlink:type="simple">tributary of Lepenc River, Aegean Sea Basi</named-content>; country: <named-content xmlns:xlink="http://www.w3.org/1999/xlink" content-type="dwc:country" xlink:type="simple">Kosovo</named-content>; municipality: <named-content xmlns:xlink="http://www.w3.org/1999/xlink" content-type="dwc:municipality" xlink:type="simple">Hani i Elezit</named-content>; locality: <named-content xmlns:xlink="http://www.w3.org/1999/xlink" content-type="dwc:locality" xlink:type="simple">Dërmjak</named-content>; verbatimLocality: <named-content xmlns:xlink="http://www.w3.org/1999/xlink" content-type="dwc:verbatimLocality" xlink:type="simple">streamlet above the village, towards the border with the Republic of North Macedonia</named-content>; decimalLatitude: <named-content xmlns:xlink="http://www.w3.org/1999/xlink" content-type="dwc:decimalLatitude" xlink:type="simple">42.17264</named-content>; decimalLongitude: <named-content xmlns:xlink="http://www.w3.org/1999/xlink" content-type="dwc:decimalLongitude" xlink:type="simple">21.31582</named-content>; <bold>Event:</bold> samplingProtocol: <named-content xmlns:xlink="http://www.w3.org/1999/xlink" content-type="dwc:samplingProtocol" xlink:type="simple">UV light trap</named-content>; samplingEffort: <named-content xmlns:xlink="http://www.w3.org/1999/xlink" content-type="dwc:samplingEffort" xlink:type="simple">overnight</named-content>; year: <named-content xmlns:xlink="http://www.w3.org/1999/xlink" content-type="dwc:year" xlink:type="simple">2017</named-content>; month: <named-content xmlns:xlink="http://www.w3.org/1999/xlink" content-type="dwc:month" xlink:type="simple">6</named-content>; day: <named-content xmlns:xlink="http://www.w3.org/1999/xlink" content-type="dwc:day" xlink:type="simple">12</named-content>; fieldNotes: <named-content xmlns:xlink="http://www.w3.org/1999/xlink" content-type="dwc:fieldNotes" xlink:type="simple">collected with ultraviolet light over the white pan operating from dusk until the next morning</named-content>; <bold>Record Level:</bold> institutionCode: <named-content xmlns:xlink="http://www.w3.org/1999/xlink" content-type="dwc:institutionCode" xlink:type="simple">University of Prishtina "Hasan Prishtina", Faculty of Mathematics and Natural Sciences, Department of Biology</named-content>; collectionCode: <named-content xmlns:xlink="http://www.w3.org/1999/xlink" content-type="dwc:collectionCode" xlink:type="simple">caddisflies of Karadak</named-content></p></list-item><list-item><p><bold>Type status:</bold> <named-content xmlns:xlink="http://www.w3.org/1999/xlink" content-type="dwc:typeStatus" xlink:type="simple">Other material</named-content>. <bold>Occurrence:</bold> recordedBy: <named-content xmlns:xlink="http://www.w3.org/1999/xlink" content-type="dwc:recordedBy" xlink:type="simple">Halil Ibrahimi, Ruzhdi Kuçi, Astrit Bilalli, Milaim Musliu</named-content>; individualCount: <named-content xmlns:xlink="http://www.w3.org/1999/xlink" content-type="dwc:individualCount" xlink:type="simple">5</named-content>; sex: <named-content xmlns:xlink="http://www.w3.org/1999/xlink" content-type="dwc:sex" xlink:type="simple">males</named-content>; <bold>Location:</bold> higherGeography: <named-content xmlns:xlink="http://www.w3.org/1999/xlink" content-type="dwc:higherGeography" xlink:type="simple">Europe</named-content>; waterBody: <named-content xmlns:xlink="http://www.w3.org/1999/xlink" content-type="dwc:waterBody" xlink:type="simple">tributary of Morava e Binçës River, Black Sea basin</named-content>; country: <named-content xmlns:xlink="http://www.w3.org/1999/xlink" content-type="dwc:country" xlink:type="simple">Kosovo</named-content>; municipality: <named-content xmlns:xlink="http://www.w3.org/1999/xlink" content-type="dwc:municipality" xlink:type="simple">Gjilan</named-content>; locality: <named-content xmlns:xlink="http://www.w3.org/1999/xlink" content-type="dwc:locality" xlink:type="simple">Zhegër village</named-content>; verbatimLocality: <named-content xmlns:xlink="http://www.w3.org/1999/xlink" content-type="dwc:verbatimLocality" xlink:type="simple">streamlet above the village</named-content>; decimalLatitude: <named-content xmlns:xlink="http://www.w3.org/1999/xlink" content-type="dwc:decimalLatitude" xlink:type="simple">42.31572</named-content>; decimalLongitude: <named-content xmlns:xlink="http://www.w3.org/1999/xlink" content-type="dwc:decimalLongitude" xlink:type="simple">21.53148</named-content>; <bold>Event:</bold> samplingProtocol: <named-content xmlns:xlink="http://www.w3.org/1999/xlink" content-type="dwc:samplingProtocol" xlink:type="simple">UV light trap</named-content>; samplingEffort: <named-content xmlns:xlink="http://www.w3.org/1999/xlink" content-type="dwc:samplingEffort" xlink:type="simple">overnight</named-content>; year: <named-content xmlns:xlink="http://www.w3.org/1999/xlink" content-type="dwc:year" xlink:type="simple">2017</named-content>; month: <named-content xmlns:xlink="http://www.w3.org/1999/xlink" content-type="dwc:month" xlink:type="simple">7</named-content>; day: <named-content xmlns:xlink="http://www.w3.org/1999/xlink" content-type="dwc:day" xlink:type="simple">14</named-content>; fieldNotes: <named-content xmlns:xlink="http://www.w3.org/1999/xlink" content-type="dwc:fieldNotes" xlink:type="simple">collected with ultraviolet light over the white pan operating from dusk until the next morning</named-content>; <bold>Record Level:</bold> institutionCode: <named-content xmlns:xlink="http://www.w3.org/1999/xlink" content-type="dwc:institutionCode" xlink:type="simple">University of Prishtina "Hasan Prishtina", Faculty of Mathematics and Natural Sciences, Department of Biology</named-content>; collectionCode: <named-content xmlns:xlink="http://www.w3.org/1999/xlink" content-type="dwc:collectionCode" xlink:type="simple">caddisflies of Karadak</named-content></p></list-item><list-item><p><bold>Type status:</bold> <named-content xmlns:xlink="http://www.w3.org/1999/xlink" content-type="dwc:typeStatus" xlink:type="simple">Other material</named-content>. <bold>Occurrence:</bold> recordedBy: <named-content xmlns:xlink="http://www.w3.org/1999/xlink" content-type="dwc:recordedBy" xlink:type="simple">Halil Ibrahimi, Ruzhdi Kuçi, Astrit Bilalli, Milaim Musliu</named-content>; individualCount: <named-content xmlns:xlink="http://www.w3.org/1999/xlink" content-type="dwc:individualCount" xlink:type="simple">5</named-content>; sex: <named-content xmlns:xlink="http://www.w3.org/1999/xlink" content-type="dwc:sex" xlink:type="simple">males</named-content>; <bold>Location:</bold> higherGeography: <named-content xmlns:xlink="http://www.w3.org/1999/xlink" content-type="dwc:higherGeography" xlink:type="simple">Europe</named-content>; waterBody: <named-content xmlns:xlink="http://www.w3.org/1999/xlink" content-type="dwc:waterBody" xlink:type="simple">tributary of Morava e Binçës River, Black Sea Basin</named-content>; country: <named-content xmlns:xlink="http://www.w3.org/1999/xlink" content-type="dwc:country" xlink:type="simple">Kosovo</named-content>; municipality: <named-content xmlns:xlink="http://www.w3.org/1999/xlink" content-type="dwc:municipality" xlink:type="simple">Viti</named-content>; locality: <named-content xmlns:xlink="http://www.w3.org/1999/xlink" content-type="dwc:locality" xlink:type="simple">Letinicë</named-content>; verbatimLocality: <named-content xmlns:xlink="http://www.w3.org/1999/xlink" content-type="dwc:verbatimLocality" xlink:type="simple">stream above the village</named-content>; decimalLatitude: <named-content xmlns:xlink="http://www.w3.org/1999/xlink" content-type="dwc:decimalLatitude" xlink:type="simple">42.28727</named-content>; decimalLongitude: <named-content xmlns:xlink="http://www.w3.org/1999/xlink" content-type="dwc:decimalLongitude" xlink:type="simple">21.45736</named-content>; <bold>Event:</bold> samplingProtocol: <named-content xmlns:xlink="http://www.w3.org/1999/xlink" content-type="dwc:samplingProtocol" xlink:type="simple">UV light trap</named-content>; samplingEffort: <named-content xmlns:xlink="http://www.w3.org/1999/xlink" content-type="dwc:samplingEffort" xlink:type="simple">overnight</named-content>; year: <named-content xmlns:xlink="http://www.w3.org/1999/xlink" content-type="dwc:year" xlink:type="simple">2017</named-content>; month: <named-content xmlns:xlink="http://www.w3.org/1999/xlink" content-type="dwc:month" xlink:type="simple">7</named-content>; day: <named-content xmlns:xlink="http://www.w3.org/1999/xlink" content-type="dwc:day" xlink:type="simple">20</named-content>; fieldNotes: <named-content xmlns:xlink="http://www.w3.org/1999/xlink" content-type="dwc:fieldNotes" xlink:type="simple">collected with ultraviolet light over the white pan operating from dusk until the next morning</named-content>; <bold>Record Level:</bold> institutionCode: <named-content xmlns:xlink="http://www.w3.org/1999/xlink" content-type="dwc:institutionCode" xlink:type="simple">University of Prishtina "Hasan Prishtina", Faculty of Mathematics and Natural Sciences, Department of Biology</named-content>; collectionCode: <named-content xmlns:xlink="http://www.w3.org/1999/xlink" content-type="dwc:collectionCode" xlink:type="simple">caddisflies of Karadak</named-content></p></list-item><list-item><p><bold>Type status:</bold> <named-content xmlns:xlink="http://www.w3.org/1999/xlink" content-type="dwc:typeStatus" xlink:type="simple">Other material</named-content>. <bold>Occurrence:</bold> recordedBy: <named-content xmlns:xlink="http://www.w3.org/1999/xlink" content-type="dwc:recordedBy" xlink:type="simple">Halil Ibrahimi, Arben Gashi, Besnik Emërllahu, Naman Sinani</named-content>; individualCount: <named-content xmlns:xlink="http://www.w3.org/1999/xlink" content-type="dwc:individualCount" xlink:type="simple">4</named-content>; sex: <named-content xmlns:xlink="http://www.w3.org/1999/xlink" content-type="dwc:sex" xlink:type="simple">males</named-content>; lifeStage: <named-content xmlns:xlink="http://www.w3.org/1999/xlink" content-type="dwc:lifeStage" xlink:type="simple">adult</named-content>; <bold>Location:</bold> higherGeography: <named-content xmlns:xlink="http://www.w3.org/1999/xlink" content-type="dwc:higherGeography" xlink:type="simple">Europe</named-content>; waterBody: <named-content xmlns:xlink="http://www.w3.org/1999/xlink" content-type="dwc:waterBody" xlink:type="simple">tributary of Lumbardhi i Pejës River, Adriatic Sea basin</named-content>; country: <named-content xmlns:xlink="http://www.w3.org/1999/xlink" content-type="dwc:country" xlink:type="simple">Kosovo</named-content>; municipality: <named-content xmlns:xlink="http://www.w3.org/1999/xlink" content-type="dwc:municipality" xlink:type="simple">Pejë</named-content>; locality: <named-content xmlns:xlink="http://www.w3.org/1999/xlink" content-type="dwc:locality" xlink:type="simple">Drelaj</named-content>; verbatimLocality: <named-content xmlns:xlink="http://www.w3.org/1999/xlink" content-type="dwc:verbatimLocality" xlink:type="simple">stream above the village</named-content>; decimalLatitude: <named-content xmlns:xlink="http://www.w3.org/1999/xlink" content-type="dwc:decimalLatitude" xlink:type="simple">42.706667</named-content>; decimalLongitude: <named-content xmlns:xlink="http://www.w3.org/1999/xlink" content-type="dwc:decimalLongitude" xlink:type="simple">21.18056</named-content>; <bold>Event:</bold> samplingProtocol: <named-content xmlns:xlink="http://www.w3.org/1999/xlink" content-type="dwc:samplingProtocol" xlink:type="simple">UV light trap</named-content>; samplingEffort: <named-content xmlns:xlink="http://www.w3.org/1999/xlink" content-type="dwc:samplingEffort" xlink:type="simple">overnight</named-content>; year: <named-content xmlns:xlink="http://www.w3.org/1999/xlink" content-type="dwc:year" xlink:type="simple">2014</named-content>; month: <named-content xmlns:xlink="http://www.w3.org/1999/xlink" content-type="dwc:month" xlink:type="simple">7</named-content>; day: <named-content xmlns:xlink="http://www.w3.org/1999/xlink" content-type="dwc:day" xlink:type="simple">14</named-content>; fieldNotes: <named-content xmlns:xlink="http://www.w3.org/1999/xlink" content-type="dwc:fieldNotes" xlink:type="simple">collected with ultraviolet light over the white pan operating from dusk until the next morning</named-content>; <bold>Record Level:</bold> institutionCode: <named-content xmlns:xlink="http://www.w3.org/1999/xlink" content-type="dwc:institutionCode" xlink:type="simple">University of Prishtina "Hasan Prishtina", Faculty of Mathematics and Natural Sciences, Department of Biology</named-content>; collectionCode: <named-content xmlns:xlink="http://www.w3.org/1999/xlink" content-type="dwc:collectionCode" xlink:type="simple">caddisflies of Bjeshkët e Nemuna</named-content></p></list-item><list-item><p><bold>Type status:</bold> <named-content xmlns:xlink="http://www.w3.org/1999/xlink" content-type="dwc:typeStatus" xlink:type="simple">Other material</named-content>. <bold>Occurrence:</bold> recordedBy: <named-content xmlns:xlink="http://www.w3.org/1999/xlink" content-type="dwc:recordedBy" xlink:type="simple">Halil Ibrahimi, Arben Gashi, Besnik Emërllahu, Naman Sinani</named-content>; individualCount: <named-content xmlns:xlink="http://www.w3.org/1999/xlink" content-type="dwc:individualCount" xlink:type="simple">3</named-content>; sex: <named-content xmlns:xlink="http://www.w3.org/1999/xlink" content-type="dwc:sex" xlink:type="simple">males</named-content>; lifeStage: <named-content xmlns:xlink="http://www.w3.org/1999/xlink" content-type="dwc:lifeStage" xlink:type="simple">adult</named-content>; <bold>Location:</bold> higherGeography: <named-content xmlns:xlink="http://www.w3.org/1999/xlink" content-type="dwc:higherGeography" xlink:type="simple">Europe</named-content>; waterBody: <named-content xmlns:xlink="http://www.w3.org/1999/xlink" content-type="dwc:waterBody" xlink:type="simple">tributary of Lumbardhi i Pejës River, Adriatic Sea basin</named-content>; country: <named-content xmlns:xlink="http://www.w3.org/1999/xlink" content-type="dwc:country" xlink:type="simple">Kosovo</named-content>; municipality: <named-content xmlns:xlink="http://www.w3.org/1999/xlink" content-type="dwc:municipality" xlink:type="simple">Pejë</named-content>; locality: <named-content xmlns:xlink="http://www.w3.org/1999/xlink" content-type="dwc:locality" xlink:type="simple">Pepaj</named-content>; verbatimLocality: <named-content xmlns:xlink="http://www.w3.org/1999/xlink" content-type="dwc:verbatimLocality" xlink:type="simple">stream above the village</named-content>; decimalLatitude: <named-content xmlns:xlink="http://www.w3.org/1999/xlink" content-type="dwc:decimalLatitude" xlink:type="simple">42.700278</named-content>; decimalLongitude: <named-content xmlns:xlink="http://www.w3.org/1999/xlink" content-type="dwc:decimalLongitude" xlink:type="simple">20.143889</named-content>; <bold>Event:</bold> samplingProtocol: <named-content xmlns:xlink="http://www.w3.org/1999/xlink" content-type="dwc:samplingProtocol" xlink:type="simple">UV light trap</named-content>; samplingEffort: <named-content xmlns:xlink="http://www.w3.org/1999/xlink" content-type="dwc:samplingEffort" xlink:type="simple">overnight</named-content>; year: <named-content xmlns:xlink="http://www.w3.org/1999/xlink" content-type="dwc:year" xlink:type="simple">2014</named-content>; month: <named-content xmlns:xlink="http://www.w3.org/1999/xlink" content-type="dwc:month" xlink:type="simple">9</named-content>; day: <named-content xmlns:xlink="http://www.w3.org/1999/xlink" content-type="dwc:day" xlink:type="simple">17</named-content>; fieldNotes: <named-content xmlns:xlink="http://www.w3.org/1999/xlink" content-type="dwc:fieldNotes" xlink:type="simple">collected with ultraviolet light over the white pan operating from dusk until the next morning</named-content>; <bold>Record Level:</bold> institutionCode: <named-content xmlns:xlink="http://www.w3.org/1999/xlink" content-type="dwc:institutionCode" xlink:type="simple">University of Prishtina "Hasan Prishtina", Faculty of Mathematics and Natural Sciences, Department of Biology</named-content>; collectionCode: <named-content xmlns:xlink="http://www.w3.org/1999/xlink" content-type="dwc:collectionCode" xlink:type="simple">caddisflies of Bjeshkët e Nemuna</named-content></p></list-item></list></tp:treatment-sec><tp:treatment-sec sec-type="Distribution"><title>Distribution</title><p>Slovenia, Italy, Bosnia and Herzegovina and Kosovo (<xref ref-type="bibr" rid="B5343402">Malicky 2004</xref>, <xref ref-type="bibr" rid="B5449522">Neu et al. 2018</xref>, <xref ref-type="bibr" rid="B5449531">Stanić-Koštroman 2009</xref>, <xref ref-type="bibr" rid="B5449540">Valle 2001</xref>).</p></tp:treatment-sec><tp:treatment-sec sec-type="Ecology"><title>Ecology</title><p>We found that the flight period of this subspecies is from May to September. The subspecies is present at different altitudes, from 620 m up to 1307 m.</p></tp:treatment-sec><tp:treatment-sec sec-type="Taxon discussion"><title>Taxon discussion</title><p>The shape of male genitalia and especially of parts which are important for subspecies identification (length, shape and curvature of intermediate appendages, shape and size of dorsal and ventral lobes of inferior appendages and shape of inner basal projections) clearly point to the <italic>slovenica</italic> subspecies (<xref ref-type="bibr" rid="B5343402">Malicky 2004</xref>).</p></tp:treatment-sec><tp:treatment-sec sec-type="Notes"><title>Notes</title><p>Other species associated with <italic><tp:taxon-name><tp:taxon-name-part taxon-name-part-type="genus" reg="Polycentropus">Polycentropus</tp:taxon-name-part> <tp:taxon-name-part taxon-name-part-type="species" reg="ierapetra">ierapetra</tp:taxon-name-part> <tp:taxon-name-part taxon-name-part-type="subspecies" reg="slovenica">slovenica</tp:taxon-name-part></tp:taxon-name></italic> in Dërmjak on 12.06.2017 are: <italic><tp:taxon-name><tp:taxon-name-part taxon-name-part-type="genus" reg="Rhyacophila">Rhyacophila</tp:taxon-name-part> <tp:taxon-name-part taxon-name-part-type="species" reg="fasciata">fasciata</tp:taxon-name-part></tp:taxon-name></italic> Hagen, 1859 (4 males), <italic><tp:taxon-name><tp:taxon-name-part taxon-name-part-type="genus" reg="Rhyacophila">Rhyacophila</tp:taxon-name-part> <tp:taxon-name-part taxon-name-part-type="species" reg="loxias">loxias</tp:taxon-name-part></tp:taxon-name></italic> Schmid, 1970 (11 males, 2 females), <italic><tp:taxon-name><tp:taxon-name-part taxon-name-part-type="genus" reg="Rhyacophila">Rhyacophila</tp:taxon-name-part> <tp:taxon-name-part taxon-name-part-type="species" reg="polonica">polonica</tp:taxon-name-part></tp:taxon-name></italic> McLachlan, 1879 (7 males and 1 female), (21 males and 2 females), <italic><tp:taxon-name><tp:taxon-name-part taxon-name-part-type="genus" reg="Rhyacophila">Rhyacophila</tp:taxon-name-part> <tp:taxon-name-part taxon-name-part-type="species" reg="tristis">tristis</tp:taxon-name-part></tp:taxon-name></italic> Pictet, 1834 (2 females), (3 males, 2 females), <italic><tp:taxon-name><tp:taxon-name-part taxon-name-part-type="genus" reg="Glossosoma">Glossosoma</tp:taxon-name-part> <tp:taxon-name-part taxon-name-part-type="species" reg="conformis">conformis</tp:taxon-name-part></tp:taxon-name></italic> Neboiss, 1963 (4 males), <italic><tp:taxon-name><tp:taxon-name-part taxon-name-part-type="genus" reg="Synagapetus">Synagapetus</tp:taxon-name-part> <tp:taxon-name-part taxon-name-part-type="species" reg="iridipennis">iridipennis</tp:taxon-name-part></tp:taxon-name></italic> McLachlan, 1879 (1 male); <italic><tp:taxon-name><tp:taxon-name-part taxon-name-part-type="genus" reg="Philopotamus">Philopotamus</tp:taxon-name-part> <tp:taxon-name-part taxon-name-part-type="species" reg="montanus">montanus</tp:taxon-name-part></tp:taxon-name></italic> (Donovan, 1813) (2 males, 2 females), <italic><tp:taxon-name><tp:taxon-name-part taxon-name-part-type="genus" reg="Plectrocnemia">Plectrocnemia</tp:taxon-name-part> <tp:taxon-name-part taxon-name-part-type="species" reg="conspersa">conspersa</tp:taxon-name-part></tp:taxon-name></italic> (Curtis, 1834) (2 males), <italic><tp:taxon-name><tp:taxon-name-part taxon-name-part-type="genus" reg="Polycentropus">Polycentropus</tp:taxon-name-part> <tp:taxon-name-part taxon-name-part-type="species" reg="excicus">excicus</tp:taxon-name-part></tp:taxon-name></italic> Klapálek 1894 (1 male), <italic><tp:taxon-name><tp:taxon-name-part taxon-name-part-type="genus" reg="Polycentropus">Polycentropus</tp:taxon-name-part> <tp:taxon-name-part taxon-name-part-type="species" reg="flavomaculatus">flavomaculatus</tp:taxon-name-part></tp:taxon-name></italic> (Pictet, 1834) (1 male, 2 females), <italic><tp:taxon-name><tp:taxon-name-part taxon-name-part-type="genus" reg="Psychomyia">Psychomyia</tp:taxon-name-part> <tp:taxon-name-part taxon-name-part-type="species" reg="klapaleki">klapaleki</tp:taxon-name-part></tp:taxon-name></italic> Malicky, 1995 (1 male, 3 females), <italic><tp:taxon-name><tp:taxon-name-part taxon-name-part-type="genus" reg="Psychomyia">Psychomyia</tp:taxon-name-part> <tp:taxon-name-part taxon-name-part-type="species" reg="pusilla">pusilla</tp:taxon-name-part></tp:taxon-name></italic> (Fabricius, 1781) (5 males, 3 females), <italic><tp:taxon-name><tp:taxon-name-part taxon-name-part-type="genus" reg="Lype">Lype</tp:taxon-name-part> <tp:taxon-name-part taxon-name-part-type="species" reg="reducta">reducta</tp:taxon-name-part></tp:taxon-name></italic> (Hagen, 1868) (1 male), <italic><tp:taxon-name><tp:taxon-name-part taxon-name-part-type="genus" reg="Tinodes">Tinodes</tp:taxon-name-part> <tp:taxon-name-part taxon-name-part-type="species" reg="rostocki">rostocki</tp:taxon-name-part></tp:taxon-name></italic> McLachlan, 1878 (1 male), <italic><tp:taxon-name><tp:taxon-name-part taxon-name-part-type="genus" reg="Tinodes">Tinodes</tp:taxon-name-part> <tp:taxon-name-part taxon-name-part-type="species" reg="unicolor">unicolor</tp:taxon-name-part></tp:taxon-name></italic> (Pictet, 1834) (1 male), <italic><tp:taxon-name><tp:taxon-name-part taxon-name-part-type="genus" reg="Potamophylax">Potamophylax</tp:taxon-name-part> <tp:taxon-name-part taxon-name-part-type="species" reg="luctuosus">luctuosus</tp:taxon-name-part></tp:taxon-name></italic> (Piller &amp; Mitterpacher, 1783) (2 males), <italic><tp:taxon-name><tp:taxon-name-part taxon-name-part-type="genus" reg="Silo">Silo</tp:taxon-name-part> <tp:taxon-name-part taxon-name-part-type="species" reg="graellsii">graellsii</tp:taxon-name-part></tp:taxon-name></italic> Pictet, 1865 (12 males, 15 females) and <italic><tp:taxon-name><tp:taxon-name-part taxon-name-part-type="genus" reg="Oecismus">Oecismus</tp:taxon-name-part> <tp:taxon-name-part taxon-name-part-type="species" reg="monedula">monedula</tp:taxon-name-part></tp:taxon-name></italic> (Hagen, 1859) (8 males, 3 females).</p><p>Other species associated with <italic><tp:taxon-name><tp:taxon-name-part taxon-name-part-type="genus" reg="Polycentropus">Polycentropus</tp:taxon-name-part> <tp:taxon-name-part taxon-name-part-type="species" reg="ierapetra">ierapetra</tp:taxon-name-part> <tp:taxon-name-part taxon-name-part-type="subspecies" reg="slovenica">slovenica</tp:taxon-name-part></tp:taxon-name></italic> in Zhegër on 14.07.2017 are: <italic><tp:taxon-name><tp:taxon-name-part taxon-name-part-type="genus" reg="Rhyacophila">Rhyacophila</tp:taxon-name-part> <tp:taxon-name-part taxon-name-part-type="species" reg="fasciata">fasciata</tp:taxon-name-part></tp:taxon-name></italic> Hagen, 1859 (4 males), <italic><tp:taxon-name><tp:taxon-name-part taxon-name-part-type="genus" reg="Rhyacophila">Rhyacophila</tp:taxon-name-part> <tp:taxon-name-part taxon-name-part-type="species" reg="tristis">tristis</tp:taxon-name-part></tp:taxon-name></italic> Pictet, 1834 (2 males, 2 females), <italic><tp:taxon-name><tp:taxon-name-part taxon-name-part-type="genus" reg="Philopotamus">Philopotamus</tp:taxon-name-part> <tp:taxon-name-part taxon-name-part-type="species" reg="montanus">montanus</tp:taxon-name-part></tp:taxon-name></italic> (Donovan, 1813) (1 male), <italic><tp:taxon-name><tp:taxon-name-part taxon-name-part-type="genus" reg="Hydropsyche">Hydropsyche</tp:taxon-name-part> <tp:taxon-name-part taxon-name-part-type="species" reg="fulvipes">fulvipes</tp:taxon-name-part></tp:taxon-name></italic> Curtis, 1834 (2 males); <italic><tp:taxon-name><tp:taxon-name-part taxon-name-part-type="genus" reg="Hydropsyche">Hydropsyche</tp:taxon-name-part> <tp:taxon-name-part taxon-name-part-type="species" reg="saxonica">saxonica</tp:taxon-name-part></tp:taxon-name></italic> McLachlan, 1884 (5 males) and <italic><tp:taxon-name><tp:taxon-name-part taxon-name-part-type="genus" reg="Oecismus">Oecismus</tp:taxon-name-part> <tp:taxon-name-part taxon-name-part-type="species" reg="monedula">monedula</tp:taxon-name-part></tp:taxon-name></italic> (Hagen, 1859) (2 males).</p><p>Other species associated with <italic><tp:taxon-name><tp:taxon-name-part taxon-name-part-type="genus" reg="Polycentropus">Polycentropus</tp:taxon-name-part> <tp:taxon-name-part taxon-name-part-type="species" reg="ierapetra">ierapetra</tp:taxon-name-part> <tp:taxon-name-part taxon-name-part-type="subspecies" reg="slovenica">slovenica</tp:taxon-name-part></tp:taxon-name></italic> in Letnicë on 20.07.2017 are: <italic><tp:taxon-name><tp:taxon-name-part taxon-name-part-type="genus" reg="Rhyacophila">Rhyacophila</tp:taxon-name-part> <tp:taxon-name-part taxon-name-part-type="species" reg="fasciata">fasciata</tp:taxon-name-part></tp:taxon-name></italic> Hagen, 1859 (3 males), <italic><tp:taxon-name><tp:taxon-name-part taxon-name-part-type="genus" reg="Philopotamus">Philopotamus</tp:taxon-name-part> <tp:taxon-name-part taxon-name-part-type="species" reg="montanus">montanus</tp:taxon-name-part></tp:taxon-name></italic> (Donovan, 1813) (2 males) and <italic><tp:taxon-name><tp:taxon-name-part taxon-name-part-type="genus" reg="Hydropsyche">Hydropsyche</tp:taxon-name-part> <tp:taxon-name-part taxon-name-part-type="species" reg="instabilis">instabilis</tp:taxon-name-part></tp:taxon-name></italic> (Curtis, 1834) (4 males) (12 males).</p><p>Other species associated with <italic><tp:taxon-name><tp:taxon-name-part taxon-name-part-type="genus" reg="Polycentropus">Polycentropus</tp:taxon-name-part> <tp:taxon-name-part taxon-name-part-type="species" reg="ierapetra">ierapetra</tp:taxon-name-part> <tp:taxon-name-part taxon-name-part-type="subspecies" reg="slovenica">slovenica</tp:taxon-name-part></tp:taxon-name></italic> in Drelaj on 14.07.2014 are: <italic><tp:taxon-name><tp:taxon-name-part taxon-name-part-type="genus" reg="Plectrocnemia">Plectrocnemia</tp:taxon-name-part> <tp:taxon-name-part taxon-name-part-type="species" reg="mojkovacensis">mojkovacensis</tp:taxon-name-part></tp:taxon-name></italic> Malicky, 1982 (1 male), <italic><tp:taxon-name><tp:taxon-name-part taxon-name-part-type="genus" reg="Limnephilus">Limnephilus</tp:taxon-name-part> <tp:taxon-name-part taxon-name-part-type="species" reg="sparsus">sparsus</tp:taxon-name-part></tp:taxon-name></italic> Curtis, 1834 (1 male) and <italic><tp:taxon-name><tp:taxon-name-part taxon-name-part-type="genus" reg="Micropterna">Micropterna</tp:taxon-name-part> <tp:taxon-name-part taxon-name-part-type="species" reg="sequax">sequax</tp:taxon-name-part></tp:taxon-name></italic> McLachlan, 1875 (1 male).</p><p>Other species associated with <italic><tp:taxon-name><tp:taxon-name-part taxon-name-part-type="genus" reg="Polycentropus">Polycentropus</tp:taxon-name-part> <tp:taxon-name-part taxon-name-part-type="species" reg="ierapetra">ierapetra</tp:taxon-name-part> <tp:taxon-name-part taxon-name-part-type="subspecies" reg="slovenica">slovenica</tp:taxon-name-part></tp:taxon-name></italic> in Pepa on 17.09.2014 are: <italic><tp:taxon-name><tp:taxon-name-part taxon-name-part-type="genus" reg="Rhyacophila">Rhyacophila</tp:taxon-name-part> <tp:taxon-name-part taxon-name-part-type="species" reg="armeniaca">armeniaca</tp:taxon-name-part></tp:taxon-name></italic> Guerin-Meneville, 1843 (3 males, 2 females), <italic><tp:taxon-name><tp:taxon-name-part taxon-name-part-type="genus" reg="Rhyacophila">Rhyacophila</tp:taxon-name-part> <tp:taxon-name-part taxon-name-part-type="species" reg="palmeni">palmeni</tp:taxon-name-part></tp:taxon-name></italic> McLachlan 1879 (2 males) and <italic><tp:taxon-name><tp:taxon-name-part taxon-name-part-type="genus" reg="Ecclisopteryx">Ecclisopteryx</tp:taxon-name-part> <tp:taxon-name-part taxon-name-part-type="species" reg="keroveci">keroveci</tp:taxon-name-part></tp:taxon-name></italic> Previšić, Graf &amp; Vitecek (1 male, 3 females).</p></tp:treatment-sec><ref-list><ref id="B5343402"><element-citation xmlns:xlink="http://www.w3.org/1999/xlink" publication-type="article" xlink:type="simple"><person-group person-group-type="author"><name name-style="western"><surname>Malicky</surname><given-names>H.</given-names></name></person-group><year>2004</year><article-title>Atlas of European <tp:taxon-name><tp:taxon-name-part taxon-name-part-type="order">Trichoptera</tp:taxon-name-part></tp:taxon-name> / Atlas der Europäischen Köcherfliegen / Atlas des Trichoptères d’Europe</article-title><source>Springer</source><volume>360</volume><fpage>10</fpage><lpage>1007</lpage></element-citation></ref><ref id="B5449522"><element-citation xmlns:xlink="http://www.w3.org/1999/xlink" publication-type="book" xlink:type="simple"><person-group person-group-type="author"><name name-style="western"><surname>Neu</surname><given-names>Peter</given-names></name><name name-style="western"><surname>Malicky</surname><given-names>Hans</given-names></name><name name-style="western"><surname>Graf</surname><given-names>Wolfram</given-names></name><name name-style="western"><surname>Schmidt-Kloiber</surname><given-names>Astrid</given-names></name></person-group><year>2018</year><source>Distribution Atlas of European <tp:taxon-name><tp:taxon-name-part taxon-name-part-type="order">Trichoptera</tp:taxon-name-part></tp:taxon-name></source><publisher-name>Die Tierwelt Deutschlands. ConchBooks; Auflage</publisher-name><size units="page">891</size></element-citation></ref><ref id="B5449531"><element-citation xmlns:xlink="http://www.w3.org/1999/xlink" publication-type="thesis" xlink:type="simple"><person-group person-group-type="author"><name name-style="western"><surname>Stanić-Koštroman</surname><given-names>Svetlana</given-names></name></person-group><year>2009</year><source>Faunističke, ekološke i biogeografske značajke tulara (<tp:taxon-name><tp:taxon-name-part taxon-name-part-type="class">Insecta</tp:taxon-name-part></tp:taxon-name>: <tp:taxon-name><tp:taxon-name-part taxon-name-part-type="order">Trichoptera</tp:taxon-name-part></tp:taxon-name>) Bosne i Hercegovine</source><trans-title>Faunistic, ecological and biogeographic features of caddisflies (<tp:taxon-name><tp:taxon-name-part taxon-name-part-type="class">Insecta</tp:taxon-name-part></tp:taxon-name>: <tp:taxon-name><tp:taxon-name-part taxon-name-part-type="order">Trichoptera</tp:taxon-name-part></tp:taxon-name>) of Bosnia and Herzegovina</trans-title><publisher-name>Sveučilište u Zagrebu</publisher-name><size units="page">151</size><comment content-type="language">Croatian</comment></element-citation></ref><ref id="B5449540"><element-citation xmlns:xlink="http://www.w3.org/1999/xlink" publication-type="article" xlink:type="simple"><person-group person-group-type="author"><name name-style="western"><surname>Valle</surname><given-names>Marco</given-names></name></person-group><year>2001</year><article-title>Contributo alla conoscenza dei Tricotteri Italiani (<tp:taxon-name><tp:taxon-name-part taxon-name-part-type="class">Insecta</tp:taxon-name-part></tp:taxon-name>, <tp:taxon-name><tp:taxon-name-part taxon-name-part-type="order">Trichoptera</tp:taxon-name-part></tp:taxon-name>). Rivista del Museo Civico di Scienze Naturali</article-title><source>Rivista del Museo Civico di Scienze Naturali</source><volume>19</volume><fpage>59</fpage><lpage>86</lpage></element-citation></ref></ref-list></tp:taxon-treatment>
