# Supplementary material for: Distribution of two rare taxa of caddisflies (Trichoptera: Rhyacophilidae, Polycentropodidae) from the Republic of Kosovo
Source: Biodivers Data J. 2019 Dec 13;7:e46466. doi: 10.3897/BDJ.7.e46466 (PMC6926430; doi:10.3897/BDJ.7.e46466)
Supplement: XML Treatment for Rhyacophila aurata [file BDJ.7.e46466-treatment2.xml]

<!DOCTYPE tp:taxon-treatment
  PUBLIC "-//TaxonX//DTD Taxonomic Treatment Publishing DTD v0 20100105//EN" "tax-treatment-NSO.dtd">
<tp:taxon-treatment xmlns:tp="http://www.plazi.org/taxpub"><tp:treatment-meta><mixed-citation publication-type="journal"><person-group><name><surname>Ibrahimi</surname><given-names>Halil</given-names></name><name><surname>Kuçi</surname><given-names>Ruzhdi</given-names></name><name><surname>Bilalli</surname><given-names>Astrit</given-names></name><name><surname>Musliu</surname><given-names>Milaim</given-names></name><name><surname>Gashi</surname><given-names>Arben</given-names></name><name><surname>Sinani</surname><given-names>Naman</given-names></name><name><surname>Emërllahu</surname><given-names>Besnik</given-names></name></person-group><article-title>Distribution of two rare taxa of caddisflies (<tp:taxon-name><tp:taxon-name-part taxon-name-part-type="order">Trichoptera</tp:taxon-name-part></tp:taxon-name>: <tp:taxon-name><tp:taxon-name-part taxon-name-part-type="family">Rhyacophilidae</tp:taxon-name-part></tp:taxon-name>, <tp:taxon-name><tp:taxon-name-part taxon-name-part-type="family">Polycentropodidae</tp:taxon-name-part></tp:taxon-name>) from the Republic of Kosovo</article-title><source>Biodivers Data J</source><day>13</day><month>12</month><year>2019</year><volume>7</volume><pub-id pub-id-type="doi">10.3897/BDJ.7.e46466</pub-id></mixed-citation></tp:treatment-meta><tp:nomenclature><tp:taxon-name><object-id xmlns:xlink="http://www.w3.org/1999/xlink" content-type="arpha" xlink:type="simple">3377AAF6-494F-57FA-B5C3-6E2762B7B25F</object-id><tp:taxon-name-part taxon-name-part-type="genus">Rhyacophila</tp:taxon-name-part> <tp:taxon-name-part taxon-name-part-type="species">aurata</tp:taxon-name-part><object-id xmlns:xlink="http://www.w3.org/1999/xlink" xlink:type="simple" object-id-type="GBIF">https://www.gbif.org/species/1433826</object-id></tp:taxon-name><tp:taxon-authority>Brauer, 1857</tp:taxon-authority></tp:nomenclature><tp:treatment-sec sec-type="materials"><title>Materials</title><list list-type="alpha-lower" list-content="occurrences"><list-item><p><bold>Type status:</bold> <named-content xmlns:xlink="http://www.w3.org/1999/xlink" content-type="dwc:typeStatus" xlink:type="simple">Other material</named-content>. <bold>Occurrence:</bold> recordedBy: <named-content xmlns:xlink="http://www.w3.org/1999/xlink" content-type="dwc:recordedBy" xlink:type="simple">Halil Ibrahimi, Naman Sinani, Arben Gashi</named-content>; individualID: <named-content xmlns:xlink="http://www.w3.org/1999/xlink" content-type="dwc:individualID" xlink:type="simple">1</named-content>; sex: <named-content xmlns:xlink="http://www.w3.org/1999/xlink" content-type="dwc:sex" xlink:type="simple">male</named-content>; lifeStage: <named-content xmlns:xlink="http://www.w3.org/1999/xlink" content-type="dwc:lifeStage" xlink:type="simple">adult</named-content>; <bold>Location:</bold> continent: <named-content xmlns:xlink="http://www.w3.org/1999/xlink" content-type="dwc:continent" xlink:type="simple">Europe</named-content>; waterBody: <named-content xmlns:xlink="http://www.w3.org/1999/xlink" content-type="dwc:waterBody" xlink:type="simple">tributary of Lumbardhi i Pejës River, Adriatic Sea basin</named-content>; country: <named-content xmlns:xlink="http://www.w3.org/1999/xlink" content-type="dwc:country" xlink:type="simple">Kosovo</named-content>; municipality: <named-content xmlns:xlink="http://www.w3.org/1999/xlink" content-type="dwc:municipality" xlink:type="simple">Pejë</named-content>; locality: <named-content xmlns:xlink="http://www.w3.org/1999/xlink" content-type="dwc:locality" xlink:type="simple">Stankaj</named-content>; verbatimLocality: <named-content xmlns:xlink="http://www.w3.org/1999/xlink" content-type="dwc:verbatimLocality" xlink:type="simple">streamlet below the village</named-content>; decimalLatitude: <named-content xmlns:xlink="http://www.w3.org/1999/xlink" content-type="dwc:decimalLatitude" xlink:type="simple">42.700278</named-content>; decimalLongitude: <named-content xmlns:xlink="http://www.w3.org/1999/xlink" content-type="dwc:decimalLongitude" xlink:type="simple">20.143889</named-content>; <bold>Event:</bold> samplingProtocol: <named-content xmlns:xlink="http://www.w3.org/1999/xlink" content-type="dwc:samplingProtocol" xlink:type="simple">UV light trap</named-content>; year: <named-content xmlns:xlink="http://www.w3.org/1999/xlink" content-type="dwc:year" xlink:type="simple">2014</named-content>; month: <named-content xmlns:xlink="http://www.w3.org/1999/xlink" content-type="dwc:month" xlink:type="simple">07</named-content>; day: <named-content xmlns:xlink="http://www.w3.org/1999/xlink" content-type="dwc:day" xlink:type="simple">20</named-content>; fieldNotes: <named-content xmlns:xlink="http://www.w3.org/1999/xlink" content-type="dwc:fieldNotes" xlink:type="simple">collected with entomological net</named-content>; <bold>Record Level:</bold> institutionCode: <named-content xmlns:xlink="http://www.w3.org/1999/xlink" content-type="dwc:institutionCode" xlink:type="simple">University of Prishtina "Hasan Prishtina", Faculty of Mathematics and Natural Sciences, Department of Biology</named-content>; collectionCode: <named-content xmlns:xlink="http://www.w3.org/1999/xlink" content-type="dwc:collectionCode" xlink:type="simple">caddisflies Bjeshkët e Nemuna</named-content></p></list-item></list></tp:treatment-sec><tp:treatment-sec sec-type="Distribution"><title>Distribution</title><p>Austria, Bosnia and Herzegovina, Czech Republic, Croatia, France, Germany, Italy, Liechtenstein, Poland, Slovakia, Slovenia, Switzerland (<xref ref-type="bibr" rid="B5344305">Malicky 2019</xref>, <xref ref-type="bibr" rid="B5449522">Neu et al. 2018</xref>).</p></tp:treatment-sec><tp:treatment-sec sec-type="Notes"><title>Notes</title><p>Other species associated with <italic><tp:taxon-name><tp:taxon-name-part taxon-name-part-type="genus" reg="Rhyacophila">Rhyacophila</tp:taxon-name-part> <tp:taxon-name-part taxon-name-part-type="species" reg="aurata">aurata</tp:taxon-name-part></tp:taxon-name></italic> in Stankaj on 20.07.2014 are: <italic><tp:taxon-name><tp:taxon-name-part taxon-name-part-type="genus" reg="Rhyacophila">Rhyacophila</tp:taxon-name-part> <tp:taxon-name-part taxon-name-part-type="species" reg="loxias">loxias</tp:taxon-name-part></tp:taxon-name></italic> Schmid, 970 (11 males), <italic><tp:taxon-name><tp:taxon-name-part taxon-name-part-type="genus" reg="Rhyacophila">Rhyacophila</tp:taxon-name-part> <tp:taxon-name-part taxon-name-part-type="species" reg="polonica">polonica</tp:taxon-name-part></tp:taxon-name></italic> McLachlan, 1879 (1 male, 1 female), <italic><tp:taxon-name><tp:taxon-name-part taxon-name-part-type="genus" reg="Rhyacophila">Rhyacophila</tp:taxon-name-part> <tp:taxon-name-part taxon-name-part-type="species" reg="palmeni">palmeni</tp:taxon-name-part></tp:taxon-name></italic> McLachlan, 1879 (2 males, 1 female), <italic><tp:taxon-name><tp:taxon-name-part taxon-name-part-type="genus" reg="Rhyacophila">Rhyacophila</tp:taxon-name-part> <tp:taxon-name-part taxon-name-part-type="species" reg="tristis">tristis</tp:taxon-name-part></tp:taxon-name></italic> Pictet, 1834 (7 males, 1 female), <italic><tp:taxon-name><tp:taxon-name-part taxon-name-part-type="genus" reg="Rhyacophila">Rhyacophila</tp:taxon-name-part> <tp:taxon-name-part taxon-name-part-type="species" reg="mocsaryi">mocsaryi</tp:taxon-name-part></tp:taxon-name></italic> Klapalek, 1898 (1 female), <italic><tp:taxon-name><tp:taxon-name-part taxon-name-part-type="genus" reg="Philopotamus">Philopotamus</tp:taxon-name-part> <tp:taxon-name-part taxon-name-part-type="species" reg="montanus">montanus</tp:taxon-name-part></tp:taxon-name></italic> (Donovan, 1813) (1 male) and <italic><tp:taxon-name><tp:taxon-name-part taxon-name-part-type="genus" reg="Micrasema">Micrasema</tp:taxon-name-part> <tp:taxon-name-part taxon-name-part-type="species" reg="sericeum">sericeum</tp:taxon-name-part></tp:taxon-name></italic> Klapalek, 1902 (1 female).</p></tp:treatment-sec><ref-list><ref id="B5344305"><element-citation xmlns:xlink="http://www.w3.org/1999/xlink" publication-type="website" xlink:type="simple"><person-group person-group-type="author"><name name-style="western"><surname>Malicky</surname><given-names>Hans</given-names></name></person-group><article-title>Fauna Europaea: <tp:taxon-name><tp:taxon-name-part taxon-name-part-type="order">Trichoptera</tp:taxon-name-part></tp:taxon-name>. Fauna Europaea version 2.6.2</article-title><uri xlink:type="simple">http://www.faunaeur.org</uri><date-in-citation content-type="access-date">2019-08-22T00:00:00+03:00</date-in-citation></element-citation></ref><ref id="B5449522"><element-citation xmlns:xlink="http://www.w3.org/1999/xlink" publication-type="book" xlink:type="simple"><person-group person-group-type="author"><name name-style="western"><surname>Neu</surname><given-names>Peter</given-names></name><name name-style="western"><surname>Malicky</surname><given-names>Hans</given-names></name><name name-style="western"><surname>Graf</surname><given-names>Wolfram</given-names></name><name name-style="western"><surname>Schmidt-Kloiber</surname><given-names>Astrid</given-names></name></person-group><year>2018</year><source>Distribution Atlas of European <tp:taxon-name><tp:taxon-name-part taxon-name-part-type="order">Trichoptera</tp:taxon-name-part></tp:taxon-name></source><publisher-name>Die Tierwelt Deutschlands. ConchBooks; Auflage</publisher-name><size units="page">891</size></element-citation></ref></ref-list></tp:taxon-treatment>
